# Supplementary material for: Bioimaging Nucleic-Acid Aptamers with Different Specificities in Human Glioblastoma Tissues Highlights Tumoral Heterogeneity
Source: Pharmaceutics. 2022 Sep 20;14(10):1980. doi: 10.3390/pharmaceutics14101980 (PMC9609998; doi:10.3390/pharmaceutics14101980)
Supplement: Supplementary file 1 [file pharmaceutics-14-01980-s001.zip]

Archive with 1 entries (1 files):
- pharmaceutics-1859154-supplementary.pdf
